# Supplementary material for: Associations of Dietary Intake on Biological Markers of Inflammation in Children and Adolescents: A Systematic Review
Source: Nutrients. 2021 Jan 25;13(2):356. doi: 10.3390/nu13020356 (PMC7911843; doi:10.3390/nu13020356)
Supplement: Supplementary file 1 [file nutrients-13-00356-s001.zip]

Archive with 1 entries (1 files):
- nutrients-1069776-supplementary.xlsx
