# Supplementary material for: Associations of Dietary Intake on Biological Markers of Inflammation in Children and Adolescents: A Systematic Review
Source: Nutrients. 2021 Jan 25;13(2):356. doi: 10.3390/nu13020356 (PMC7911843; doi:10.3390/nu13020356)
Supplement: Supplementary file 1 [file nutrients-13-00356-s001.zip › nutrients-1069776-supplementary.xlsx]

## Sheet: RoB 2.0
	Title: RoB 2.0 checklist risk of bias assessment, observational studies - Associations of dietary intake on biological markers of inflammation in children and adolescents: a systematic review
		Experimental studies
	Bias domain and signalling question*	Damsgaard et al (2012) (Europe)	Iannuzzi et al (2009) (Italy)	Parillo et al (2012) (Italy)	Rouhani et al (2016) (Iran)	Saneei et al (2014) (Iran)		Hajihashemi et al (2014) (Iran)	Jin et al (2014) (USA)	Machado et al (2014) (Brazil)
	Bias arising from the randomisation process
	1.1 Was the allocation sequence random?	Y	NI	NI	Y	NI		Y	NI	NI
	1.2 Was the allocation sequence concealed until participants were enrolled and assigned to interventions?	Y	NI	NI	Y	NI		Y	NI	NI
	1.3 Did baseline differences between intervention groups suggest a problem with the randomisation process?	N	N	N	N	N		N	N	N
	Risk-of-bias judgment (low/high/some concerns)	L	Some Concerns	Some Concerns	L	Some Concerns		L	Some Concerns	Some Concerns
	Optional: What is the predicted direction of bias arising from the randomisation process?
	Bias due to deviations from intended interventions
	2.1 Were participants aware of their assigned intervention during the trial?	N	N	N	N	N		N	N	N
	2.2 Were carers and people delivering the interventions aware of participants’ assigned intervention during the trial?	N	N	N	N	N		N	N	N
	2.3 If Y/PY/NI to 2.1 or 2.2: Were there deviations from the intended intervention beyond what would be expected in usual practice?	NA	NA	NA	NA	NA		NA	NA	NA
	2.4 If Y/PY/NI to 2.3: Were these deviations likely to have affected the outcome?	NA	NA	NA	NA	NA		NA	NA	NA
	2.5 If Y/PY to 2.4: Were these deviations from intended intervention balanced between groups?	NA	NA	NA	NA	NA		NA	NA	NA
	2.6 Was an appropriate analysis used to estimate the effect of assignment to intervention?	N	N	N	N	N		N	N	N
	2.7 If N/PN/NI to 2.6: Was there potential for a substantial impact (on the result) of the failure to analyse participants in the group to which they were randomised?	N	N	N	N	N		N	N	N
	Risk-of-bias judgment (low/high/some concerns)	L	L	L	L	L		L	L	L
	Optional: What is the predicted direction of bias due to deviations from intended interventions?
	Bias due to missing outcome data
	3.1 Were data for this outcome available for all, or nearly all, participants randomised?	Y	Y	Y	Y	Y		Y	Y	Y
	3.2 If N/PN/NI to 3.1: Is there evidence that the result was not biased by missing outcome data?	NA	NA	NA	NA	NA		NA	NA	NA
	3.3 If N/PN to 3.2: Could missingness in the outcome depend on its true value?	NA	NA	NA	NA	NA		NA	NA	NA
	3.4 If Y/PY/NI to 3.3: Is it likely that missingness in the outcome depended on its true value?	NA	NA	NA	NA	NA		NA	NA	NA
	Risk-of-bias judgment (low/high/some concerns)	L	L	L	L	L		L	L	L
	Optional: What is the predicted direction of bias due to missing outcome data?
	Bias in measurement of the outcome
	4.1 Was the method of measuring the outcome inappropriate?	N	N	N	N	N		N	N	N
	4.2 Could measurement or ascertainment of the outcome have differed between intervention groups?	N	N	N	N	N		N	N	N
	4.3 If N/PN/NI to 4.1 and 4.2: Were outcome assessors aware of the intervention received by study participants?	Y	Y	Y	Y	Y		Y	Y	Y
	4.4 If Y/PY/NI to 4.3: Could assessment of the outcome have been influenced by knowledge of intervention received?	N	N	N	N	N		N	N	N
	4.5 If Y/PY/NI to 4.4: Is it likely that assessment of the outcome was influenced by knowledge of intervention received?	N	N	N	N	N		N	N	N
	Risk-of-bias judgment (low/high/some concerns)	L	L	L	L	L		L	L	L
	Optional: What is the predicted direction of bias in measurement of the outcome?
	Bias in selection of the reported result
	5.1 Were the data that produced this result analysed in accordance with a prespecified analysis plan that was finalised before unblinded outcome data were available for analysis?	Y	Y	Y	Y	Y		Y	Y	Y
	Is the numerical result being assessed likely to have been selected, on the basis of the results, from:
	5.2 ... multiple eligible outcome measurements (eg, scales, definitions, time points) within the outcome domain?	Y	Y	Y	Y	Y		Y	Y	Y
	5.3 ... multiple eligible analyses of the data?	Y	Y	Y	Y	Y		Y	Y	Y
	Risk-of-bias judgment (low/high/some concerns)	L	L	L	L	L		L	L	L
	Optional: What is the predicted direction bias due to selection of the reported results?
	Overall bias
	Risk-of-bias judgment (low/high/some concerns)
	Optional: What is the overall predicted direction of bias for this outcome?	H	L	L	L	L		L	L	L
	Key
	Y=yes; PY=probably yes; PN=probably no; N=no; NA=not applicable; NI=no information.
	*Signalling questions for bias due to deviations from intended interventions relate to the effect of assignment to intervention

## Sheet: STROBE
	Title: STROBE checklist risk of bias assessment, observational studies - Associations of dietary intake on biological markers of inflammation in children and adolescents: a systematic review
				Observational - Food Groups																					Observational - Nutrients
		Item No	Recommendation	Agostinis‑Sobrinho et al (2018) (Columbia and Portugal)	Arouca et al (2017)* (Europe)	Carvalho et al (2018) (Multi-country)	Chan et al (2015) (Australia)	Coheley et al (2019) (USA)	del Mar Bibiloni (2013)* (Spain)	Douros et al (2018) (Greece)	Karampola et al (2019)* (Greece)	Khayyatzadeh et al (2018) (Iran)	Kurklu et al (2019) (Turkey)	Lazarou et al (2010) (Greece)	Liese et al (2017) (USA)	Navarro (2017)* (Spain)	Oddy et al (2018) (Australia)	Sanjeevi et al (2018)* (USA)	Sen et al (2017) (USA)	Shivappa et al (2016) (Europe)	Sureda et al (2018) (Spain)	Vyncke et al (2013) (Europe)	Yilmaz et al (2019) (Turkey)		Arouca et al (2017)* (Europe)	Aslam et al (2020) (Greece)	Cabral et al (2018) (Portugal)	Gonzales-gil (2015) (Europe)	Hagin et al (2017) (USA)	Han et al (2015) Puerto Rico	Holt et al (2009) (USA)	Hur et al (2012) (USA)	Kosova et al (2012) (USA)	Navarro (2017)* (Spain)	Qureshi et al (2009) (USA)	Sanjeevi et al (2018)* (USA)		Aeberli et al (2006) (Switzerland)	Arya et al (2005) (India)	Au et al (2012) (USA)	de Sousa et al (2017) (Brazil)	del Mar Bibiloni (2013)* (Spain)	Harris et al (2019) (Germany)	Jaacks et al (2014) (USA)	Karampola et al (2019)* (Greece)	King et al (2016) (USA)	Lin et al (2014) (Europe)	Miller et al (2017) (USA)	Oldewage-Theron et al (2016) (South Africa)
	Title and abstract	1	(a) Indicate the study’s design with a commonly used term in the title or the abstract	Y	N	N	N	Y	N	N	N	Y	N	N	1	N	Y	N	N	N	N	N	Y		N	Y	Y	Y	N	N	Y	Y	Y	N	Y	N		Y	N	Y	Y	N	Y	N	N	N	N	Y	Y
			(b) Provide in the abstract an informative and balanced summary of what was done and what was found	Y	Y	Y	Y	Y	Y	Y	Y	Y	Y	Y	1	Y	Y	Y	Y	Y	Y	Y	Y		Y	Y	Y	Y	N	Y	Y	Y	Y	Y	Y	Y		Y	Y	Y	Y	Y	Y	Y	Y	Y	Y	Y	Y
			Item No 1 - result	1	1	1	1	1	1	1	1	1	1	1	1	1	1	1	1	1	1	1	1		1	1	1	1	0	1	1	1	1	1	1	1		1	1	1	1	1	1	1	1	1	1	1	1
	Introduction
	Background/rationale	2	Explain the scientific background and rationale for the investigation being reported	1	1	1	1	1	1	1	1	1	1	1	1	1	1	1	1	1	1	1	0		1	1	1	1	1	1	1	1	1	1	1	1		1	1	1	1	1	1	1	1	1	1	1	1
	Objectives	3	State specific objectives, including any prespecified hypotheses	1	1	1	1	1	1	1	1	1	1	1	1	1	1	1	1	1	1	1	1		1	1	1	1	1	1	1	1	1	1	1	1		1	1	1	1	1	1	1	1	1	1	1	1
	Methods
	Study design	4	Present key elements of study design early in the paper	1	1	1	1	1	1	1	1	1	1	1	1	1	1	1	1	1	1	1	1		1	1	1	1	1	1	1	1	1	1	1	1		1	1	1	1	1	1	1	1	1	1	1	1
	Setting	5	Describe the setting, locations, and relevant dates, including periods of recruitment, exposure, follow-up, and data collection	1	1	1	1	1	0	1	1	1	1	1	1	1	1	1	1	1	1	1	0		1	1	1	1	1	1	1	1	1	1	1	1		1	1	1	1	1	1	1	1	1	1	1	1
	Participants	6	(a) Give the eligibility criteria, and the sources and methods of selection of participants	1	1	1	1	1	1	1	1	1	1	1	1	1	1	1	1	1	1	1	1		1	1	1	1	0	1	1	1	1	1	1	1		1	1	1	1	1	1	1	1	1	1	1	1
	Variables	7	Clearly define all outcomes, exposures, predictors, potential confounders, and effect modifiers. Give diagnostic criteria, if applicable	1	1	1	1	1	1	1	1	1	1	1	1	1	1	1	1	1	1	1	1		1	1	1	1	1	1	1	1	1	1	1	1		1	1	1	1	1	1	1	1	1	1	1	0
	Data sources/ measurement	8*	For each variable of interest, give sources of data and details of methods of assessment (measurement). Describe comparability of assessment methods if there is more than one group	1	1	1	1	1	1	1	1	1	1	1	1	1	1	1	1	1	1	1	1		1	1	1	1	1	1	1	1	1	1	1	1		1	1	1	1	1	1	1	1	1	1	1	1
	Bias	9	Describe any efforts to address potential sources of bias	0	0	0	1	0	0	1	1	0	0	0	0	1	0	1	0	0	1	0	0		0	0	0	0	0	1	0	1	1	1	1	1		0	0	0	0	0	1	0	0	0	1	1	0
	Study size	10	Explain how the study size was arrived at	0	0	0	0	0	0	0	1	0	1	0	0	0	1	0	0	0	0	0	0		0	1	0	1	0	1	0	1	1	0	0	0		0	0	0	1	0	0	0	0	0	0	0	1
	Quantitative variables	11	Explain how quantitative variables were handled in the analyses. If applicable, describe which groupings were chosen and why	1	1	1	1	1	1	1	1	1	1	1	1	1	1	1	1	1	1	1	0		1	1	1	1	0	1	1	1	1	1	1	1		1	0	1	1	1	1	1	1	1	1	1	1
	Statistical methods	12	(a) Describe all statistical methods, including those used to control for confounding	Y	Y	Y	Y	Y	Y	Y	Y	Y	Y	Y	N	Y	Y	Y	Y	Y	Y	Y	Y		Y	Y	Y	Y	Y	Y	Y	Y	Y	Y	Y	Y		Y	Y	Y	Y	Y	Y	Y	Y	Y	Y	Y	Y
	(Y, N, NA)		(b) Describe any methods used to examine subgroups and interactions	N	Y	Y	Y	N	N	N	Y	N	N	N	N	N	Y	Y	N	Y	N	Y	N		Y	N	N	N	N	N	N	N	Y	N	Y	N		N	N	N	N	N	Y	N	N	Y	Y	Y	Y
	*'1' awarded if 12a. was adequate		(c) Explain how missing data were addressed	N	N	N	N	Y	N	N	N	N	N	N	Y	N	Y	Y	N	N	N	N	N		N	N	Y	N	N	N	Y	Y	N	N	Y	Y		N	N	N	N	Y	N	N	Y	N	N	N	N
			(d) If applicable, describe analytical methods taking account of sampling strategy	NA	NA	NA	NA	N	NA	NA	NA	NA	NA	NA	NA	NA	NA	NA	NA	NA	NA	NA	NA		NA	NA	NA	NA	NA	NA	NA	NA	NA	NA	NA	NA		NA	NA	N	NA	NA	NA	NA	NA	NA	NA	NA	NA
			(e) Describe any sensitivity analyses	N	N	N	N	N	N	N	N	N	N	N	Y	N	N	N	N	Y	N	N	N		N	Y	N	N	N	Y	N	N	N	N	Y	Y		Y	N	N	N	N	N	Y	N	N	N	Y	N
			Item No 12 - result	1	1	1	1	1	1	1	1	1	1	1	1	1	1	1	1	1	1	1	1		1	1	1	1	1	1	1	1	1	1	1	1		1	1	1	1	1	1	1	1	1	1	1	1
	Results
	Participants	13*	(a) Report numbers of individuals at each stage of study—eg numbers potentially eligible, examined for eligibility, confirmed eligible, included in the study, completing follow-up, and analysed	Y	Y	Y	Y	Y	N	Y	Y	Y	Y	N	Y	Y	Y	Y	Y	Y	Y	Y	Y		Y	Y	Y	Y	Y	Y	Y	Y	Y	Y	Y	Y		Y	Y	Y	Y	Y	Y	Y	Y	N	Y	Y	Y
			(b) Give reasons for non-participation at each stage	N	N	Y	Y	N	N	N	N	N	N	N	N	N	Y	N	N	N	N	N	N		N	N	N	N	N	N	N	N	Y	N	N	N		N	N	N	N	N	N	N	N	N	N	N	N
			(c) Consider use of a flow diagram	NA	NA	Y	Y	NA	NA	NA	N	N	N	N	N	N	Y	N	N	N	N	N	N		NA	NA	NA	NA	NA	NA	NA	NA	NA	NA	NA	NA		NA	NA	NA	NA	NA	NA	NA	NA	NA	NA	NA	NA
			Item No 13 - result	1	1	1	1	1	0	1	1	1	1	0	0	0	1	1	1	1	1	1	1		1	1	1	1	1	1	1	1	1	1	1	1		1	1	1	1	1	1	1	1	0	1	1	1
	Descriptive data	14	(a) Give characteristics of study participants (eg demographic, clinical, social) and information on exposures and potential confounders	Y	Y	Y	Y	Y	Y	Y	Y	Y	Y	Y	Y	Y	Y	Y	Y	Y	Y	Y	N		Y	Y	Y	Y	Y	Y	Y	Y	Y	Y	Y	Y		Y	Y	Y	Y	Y	Y	Y	Y	Y	Y	Y	Y
			(b) Indicate number of participants with missing data for each variable of interest	N	N	N	N	N	N	N	N	N	N	N	N	N	Y	N	N	N	N	N	N		N	N	N	N	N	N	N	Y	Y	N	Y	N		N	N	N	N	N	N	N	N	N	N	N	N
			Item No 14 - result	1	1	1	1	1	1	1	1	1	1	1	1	1	1	1	1	1	1	1	0		1	1	1	1	1	1	1	1	1	1	1	1		1	1	1	1	1	1	1	1	1	1	1	1
	Outcome data	15	Report numbers of outcome events or summary measures	1	1	1	1	1	1	1	1	1	1	1	1	1	1	1	1	1	1	1	1		1	1	1	0	0	1	0	1	1	1	1	1		1	1	1	1	1	1	1	1	1	1	1	1
	Main Results	16	(a) Give unadjusted estimates and, if applicable, confounder-adjusted estimates and their precision (eg, 95% confidence interval). Make clear which confounders were adjusted for and why they were included	Y	N	N	N	Y	Y	N	N	Y	Y	N	Y	N	Y	Y	Y	N	N	N	N		N	Y	Y	Y	N	N	N	Y	Y	Y	Y	Y		N	Y	Y	N	Y	Y	Y	Y	Y	Y	Y	N
			(b) Report category boundaries when continuous variables were categorized	Y	Y	Y	N	N	N	Y	Y	N	Y	Y	Y	Y	N	N	Y	Y	Y	Y	N		Y	N	N	N	N	N	N	N	N	N	N	N		N	N	N	Y	N	N	N	Y	N	N	N	N
			Item No 16 - result	1	0	0	0	1	1	0	0	1	1	0	1	0	1	1	1	0	0	0	0		0	1	1	1	0	0	0	1	1	1	1	1		0	1	1	0	1	1	1	1	1	1	1	0
	Other analyses	17	Report other analyses done—eg analyses of subgroups and interactions, and sensitivity analyses	0	1	0	0	0	0	0	0	0	0	0	0	0	1	0	0	0	0	0	0		1	0	0	0	0	0	0	0	1	0	1	0		0	0	0	0	0	0	0	0	0	1	0	0
	Discussion
	Key results	18	Summarise key results with reference to study objectives	1	1	1	1	1	1	1	1	1	1	1	1	1	1	1	1	1	1	1	1		1	1	1	1	1	1	1	1	1	1	1	1		1	1	1	1	1	1	1	1	1	1	1	1
	Limitations	19	Discuss limitations of the study, taking into account sources of potential bias or imprecision. Discuss both direction and magnitude of any potential bias	1	1	1	1	1	1	1	1	1	1	1	1	1	1	1	1	1	1	1	0		1	1	1	1	1	1	1	1	1	1	1	1		1	1	1	1	1	1	1	1	1	1	1	1
	Interpretation	20	Give a cautious overall interpretation of results considering objectives, limitations, multiplicity of analyses, results from similar studies, and other relevant evidence	1	1	1	1	1	1	1	1	1	1	1	1	1	1	1	1	1	1	1	0		1	1	1	1	1	1	1	1	1	1	1	1		1	1	1	1	1	1	1	1	1	1	1	1
	Generalisability	21	Discuss the generalisability (external validity) of the study results	1	1	1	1	1	1	0	0	0	0	0	0	0	1	1	1	1	1	1	0		1	1	0	1	0	0	1	1	1	1	1	1		1	1	1	1	1	1	1	1	1	1	1	1
	Other information
	Funding	22	Give the source of funding and the role of the funders for the present study and, if applicable, for the original study on which the present article is based	1	0	1	1	1	0	0	1	1	0	0	1	0	1	1	1	1	1	1	0		0	1	1	1	1	1	1	1	1	0	0	1		1	0	1	0	0	1	1	1	0	1	1	1
	Total		Sum	19	18	18	19	19	16	17	19	18	18	15	17	16	21	20	19	18	19	18	10	0	18	20	18	19	13	19	17	21	22	19	20	20	0	18	17	19	18	18	20	19	19	17	21	20	18
			Percentage ([x]/22)	86.3636	81.8182	81.8182	86.3636	86.3636	72.7273	77.2727	86.3636	81.8182	81.8182	68.1818	77.2727	72.7273	95.4545	90.9091	86.3636	81.8182	86.3636	81.8182	45.4545	0	81.8182	90.9091	81.8182	86.3636	59.0909	86.3636	77.2727	95.4545	100	86.3636	90.9091	90.9091	0	81.8182	77.2727	86.3636	81.8182	81.8182	90.9091	86.3636	86.3636	77.2727	95.4545	90.9091	81.8182
	Key:
	0 = No evidence available, was not discussed or reported or was done so in an incomplete manner
	1 = Evidence available, was discussed or reported
	Each study is evaluated out of a total score of 22								X	X				X		X							X						X	X	X			X				X	X	X	X	X		X		X
	Where a question contains more than 1 component e.g. Question 1 part a. and b., each component was examined separately and rated: y = evidence, n = no evidence, NA = not applicable to this study and a final score of 0 or 1 was applied taking into consideration all of the components of a question
	High risk of bias = 0 - 7 points
	Moderate risk of bias = 8 - 14 points
	Low risk of bias = 15 - 22 points
[truncated: 6 more columns]
